# Supplementary material for: Interbasin trade worsens the state of freshwater fish biodiversity in China
Source: iScience. 2024 Oct 9;27(11):111121. doi: 10.1016/j.isci.2024.111121 (PMC11539590; doi:10.1016/j.isci.2024.111121)
Supplement: Data S1 (separate file). The number of threatened freshwater fishes contributed by each sector of different river basins from diverse accounting perspectives (production-, consumption-, and income based), related to Figure 2 [file mmc2.xlsx]

## Sheet: Data description
This table includes the detailed results of threatened freshwater fish species contributed by each sector of different river basin, import/export and the whole nation.

## Sheet: Production based
Sector no.	Sectors	Songhua River	Liaohe River	Northwest rivers	Haihe River	Upper Yellow River	Middle Yellow River	Lower Yellow River	Upper Yangtze River	Middle Yangtze River	Lower Yangtze River	Huaihe River	Southeast rivers	Southwest rivers	Upper Pearl River	Middle Pearl River	Lower Pearl River	Nationwide
01	Cereals and other crops	0.664736	0.858931	0.448445	0.668825	0.787984	0.435412	0.731688	8.17767	2.26749	1.1554	1.08572	1.24398	10.5758	13.4664	5.75327	1.80759	50.1293
02	Vegetables	0.160558	0.0882962	0.0184832	0.330011	0.0262915	0.0154455	0.0490352	0.924974	0.297952	0.55937	0.173887	0.359544	0.704545	0.70478	0.405959	0.286993	5.10612
03	Fruits	0.0531179	0.0456623	0.0224965	0.120985	0.0196024	0.0370616	0.0254715	0.425103	0.131669	0.195574	0.0665412	0.326067	0.517414	0.458644	0.343831	0.197933	2.98717
04	Traditional Chinese medicine	0.00569812	0.00188412	0.00224499	0.00765604	0.0102369	0.00238044	0.000737425	0.0373208	0.00842345	0.0126449	0.00348555	0.00938017	0.0222419	0.0206685	0.0121327	0.00257669	0.159713
05	Forestry	1.04355	0.537359	0.947996	0.202542	0.00400673	0.202457	0.00145297	3.24817	0.178766	0.376078	0.00244728	0.364804	5.10085	0.854419	1.34763	0.410967	14.8235
06	Animal feeding	0.0233039	0.040793	0.0364562	0.0232605	0.0630932	0.00977987	0.0188527	0.547315	0.0792285	0.0483367	0.0307205	0.095811	0.741653	0.36622	0.150642	0.102242	2.37771
07	Other animal husbandry	0.000846534	0.00207331	0.000291869	0.00146644	0.00090394	0.000238492	0.000999892	0.0288238	0.00246743	0.00847306	0.00235064	0.0143879	0.0271531	0.02391	0.0629483	0.00725296	0.184588
08	Marine fishing	0.000319412	0.124776	0.0318411	0.0816843	0.000152714	6.42219e-05	0.00243997	0.0781404	0.00285133	0.0201257	0.00342407	0.087341	0.0277154	1.07422	0.066902	0.0696736	1.67167
09	Freshwater fishing	4.15885	2.2364	6.96338	1.16464	4.23041	1.22604	0.901284	17.1828	6.01389	3.2564	1.48809	2.97832	18.3583	20.8683	10.1453	6.57099	107.743
10	Agriculture Services	3.06446e-05	0	0.00175919	5.94868e-05	5.94819e-06	2.25458e-05	0	0.000617276	0.000360264	8.05536e-05	0	6.41922e-05	0.00156299	0.00105094	0.00128754	0.000142232	0.0070438
11	Coal mining	0.0497919	0.0230271	0.0309639	0.0356321	0.0484294	0.244235	0.0290922	0.537246	0.15768	0.00196483	0.0325766	0.00808876	0.441453	1.94102	0.0366062	0.00474553	3.62255
12	Oil and gas	0.0738662	0.0219363	0.0723221	0.0221698	0.024365	0.022544	0.0319337	0.060571	0.0154625	0.00282304	0.01935	0.0018837	0.0329273	0.0694249	0.0361123	0.00413688	0.511829
13	Metal ore	0.790019	0.80465	1.16675	0.214408	0.0145722	0.240736	0.00868734	0.310941	0.282391	0.00558149	0.00610217	0.00362614	1.89758	0.589264	0.070174	0.00221265	6.40769
14	Sand extraction	0.004009	0.171579	0.00728644	0.17143	0.00574591	0.0169073	0.173277	2.54948	0.683237	0.37318	0.172709	0.513339	1.75829	1.18936	0.80386	0.695408	9.2891
15	Non metallic ore	0.00260143	0.00295784	0.00728966	0.00271394	0.00324192	0.00704353	0.00378455	0.0663978	0.031069	0.0025446	0.00331159	0.00266402	0.164455	0.0467858	0.0165079	0.0012744	0.364643
16	Grain milling	0.00720554	0.00277693	0.00794006	0.0042068	0.00541056	0.00518936	0.00330846	0.02529	0.0180383	0.0060215	0.00919397	0.00495791	0.0607229	0.0324287	0.0285759	0.00308497	0.224352
17	Feed processing	0.00340368	0.00263045	0.0025498	0.00330936	0.00218584	0.00152362	0.00179897	0.0210622	0.00871883	0.00389929	0.00461887	0.00439521	0.0418714	0.020934	0.0218845	0.00357917	0.148365
18	Vegetable oil	0.00429917	0.0012363	0.00548531	0.00285338	0.00365323	0.00162597	0.00249257	0.0155951	0.00915723	0.00323778	0.0051137	0.00175485	0.0199561	0.0128775	0.0207218	0.00277417	0.112834
19	Sugar	0.00204742	0.000295792	0.00368962	0.000265493	0.000946339	0.000310095	0.000272526	0.00711935	0.001592	0.000204982	0.000460953	0.00069324	0.105307	0.0449199	0.0790129	0.00215264	0.24929
20	Slaughtering	0.0109723	0.00802389	0.00788144	0.009543	0.0115024	0.0051506	0.0107259	0.0698634	0.0248843	0.00889025	0.0185446	0.0124489	0.162564	0.0965629	0.08062	0.00961265	0.54779
21	Aquatic products	0.000881296	0.00945774	0.000540461	0.00186992	0.000456393	0.000303114	0.00450985	0.00396013	0.00356169	0.0040138	0.00728714	0.0209251	0.00822177	0.0058242	0.0547449	0.00850344	0.135061
22	Vegetable processing	0.00274677	0.00142593	0.00277319	0.0032021	0.00165365	0.00117507	0.00252221	0.0122837	0.00683749	0.00393971	0.00493496	0.00637639	0.0583779	0.0254757	0.0124328	0.00207761	0.148235
23	Other agricultural food	0.00950767	0.00563035	0.00517125	0.00562485	0.00780408	0.00553745	0.00469908	0.0356925	0.0275259	0.00707119	0.00987691	0.0101739	0.12025	0.0709734	0.0418366	0.00574815	0.373124
24	Baked goods	0.0103972	0.00908444	0.0112022	0.0086206	0.0125937	0.0105	0.00837744	0.0643751	0.0302727	0.0133392	0.015299	0.0167214	0.140613	0.115033	0.0634638	0.0216311	0.551523
25	Candy	0.00240948	0.000722521	0.00207895	0.00374111	0.0015407	0.00103872	0.00100774	0.0173284	0.01161	0.00431505	0.00270485	0.00501902	0.014212	0.0126865	0.0209419	0.0122242	0.113581
26	Instant food	0.00648458	0.00371181	0.0110415	0.00741665	0.00763448	0.00701805	0.00583696	0.0428139	0.0196423	0.0107219	0.0131581	0.00947225	0.0624366	0.0642747	0.028886	0.0113051	0.311855
27	Dairy products	0.00766462	0.00245767	0.0038418	0.00365201	0.00857001	0.00163259	0.00082187	0.0132187	0.00840212	0.00418485	0.00277643	0.00131835	0.00901113	0.00934594	0.00486931	0.00190224	0.0836697
28	Canning	0.00143778	0.00110625	0.00147652	0.00136879	0.000674833	0.00058499	0.0010036	0.00967947	0.00581834	0.0021735	0.00207334	0.00394397	0.00587903	0.00574026	0.00712379	0.00223096	0.0523154
29	Condiments	0.00300482	0.00182921	0.00297263	0.00318605	0.0066139	0.00188077	0.00161136	0.0196349	0.00672021	0.00319812	0.00347123	0.00211286	0.0118172	0.0132593	0.00907501	0.00578251	0.0961701
30	Other food	0.00338761	0.00246764	0.00368559	0.00384909	0.00370953	0.00191024	0.00239427	0.0224693	0.0137061	0.00590089	0.00505118	0.00590158	0.026131	0.0235048	0.0206035	0.00841756	0.15309
31	Alcohol	0.0156727	0.00718348	0.010346	0.00775309	0.0120809	0.00614028	0.00561603	0.0992792	0.0261511	0.0077347	0.0116679	0.00786269	0.12636	0.0854422	0.0418106	0.00720907	0.478309
32	Soft drink	0.00535334	0.00313531	0.00372076	0.00407056	0.00327444	0.00312563	0.00157975	0.0222467	0.011112	0.00614609	0.00493798	0.00554374	0.0713793	0.0169914	0.0285686	0.0094504	0.200636
33	Refined tea	8.73842e-05	4.08708e-05	0.00032155	0.000194171	0.000159979	0.000266004	0.000259076	0.00797848	0.00247154	0.000683356	0.00055966	0.0106746	0.115252	0.021065	0.00537577	0.000642802	0.166032
34	Tobacco	0.00439267	0.00128622	0.00105828	0.00178909	0.00216108	0.00214689	0.00134759	0.0380916	0.015365	0.00268347	0.00291627	0.0021792	0.080679	0.223229	0.0165486	0.00235193	0.398226
35	Textile	0.0119077	0.0123525	0.0220977	0.0324638	0.0169456	0.01443	0.0285968	0.122086	0.0998083	0.14065	0.064192	0.150467	0.107499	0.0896781	0.144024	0.124766	1.18196
36	Textile clothing	0.00959891	0.0159523	0.0120294	0.0242253	0.0111661	0.00863168	0.0131492	0.178062	0.163348	0.0743995	0.034905	0.10489	0.126491	0.105881	0.195678	0.14498	1.22339
37	Wood products	0.0290129	0.0103065	0.0126368	0.0200399	0.0120226	0.00764887	0.0155348	0.140702	0.0809332	0.0395876	0.0346239	0.0461942	0.222809	0.108159	0.155594	0.0642837	1.00009
38	Paper making	0.0102778	0.00801764	0.00903431	0.0168116	0.0111155	0.00936135	0.0100797	0.106637	0.0693493	0.0468178	0.0212213	0.0699526	0.129878	0.121625	0.197876	0.151107	0.989162
39	Petroleum, coking and nuclear	0.039861	0.0810264	0.101539	0.0564101	0.0990003	0.0637802	0.0217943	0.112467	0.0599605	0.0431641	0.0356019	0.0187291	0.0256481	0.45258	0.168224	0.0229078	1.40269
40	Basic chemicals	0.00728853	0.0075732	0.0156769	0.00988326	0.0178305	0.00482458	0.00528316	0.0578859	0.0290648	0.0200207	0.0115909	0.0102817	0.0201671	0.0870299	0.0208569	0.00605222	0.33131
41	Fertilizer	0.0353981	0.038047	0.0345857	0.0640242	0.0779421	0.0432318	0.0643211	0.418415	0.187855	0.309824	0.098264	0.10649	0.146282	0.90573	0.152126	0.125663	2.8082
42	Pesticide	0.00519071	0.00829599	0.00140064	0.0122705	0.00480223	0.00245864	0.0106009	0.0424519	0.0308404	0.181667	0.0251434	0.0647454	0.00794168	0.0282876	0.0242373	0.0417302	0.492064
43	Other chemicals	0.0216939	0.0189652	0.0160264	0.0247188	0.0184215	0.0137893	0.012144	0.112	0.103812	0.0648856	0.0276731	0.041446	0.0504681	0.121654	0.106097	0.0591772	0.812973
44	Pharmaceutical products	0.010485	0.00543606	0.00357963	0.00878605	0.00935849	0.0044149	0.00352729	0.04345	0.0196941	0.0131957	0.00736127	0.00878544	0.0346573	0.0354413	0.0396498	0.0124506	0.260273
45	Chemical fiber products	0.00300204	0.00197775	0.00343385	0.00332201	0.00154972	0.0015407	0.00195001	0.0142529	0.00539988	0.0174816	0.00420631	0.0114322	0.00751005	0.00797229	0.00552131	0.00434721	0.0948999
46	Rubber products	0.00438646	0.00634043	0.00348688	0.0112499	0.00505674	0.00359353	0.00868061	0.0462565	0.0187483	0.027245	0.0145943	0.0397045	0.0371292	0.0491541	0.0383241	0.0303891	0.34434
47	Plastic products	0.0103897	0.0121766	0.0143086	0.0216655	0.0108497	0.00660331	0.012151	0.0916045	0.0439843	0.0731616	0.0241307	0.124825	0.0780462	0.0915567	0.0940173	0.199783	0.909254
48	Non metallic mineral products	0.0280049	0.0292525	0.0330695	0.0479724	0.0446331	0.0384207	0.026142	0.308223	0.160153	0.0719204	0.056039	0.106603	0.433275	0.391258	0.332727	0.108253	2.21595
49	Metal smelting	0.0647197	0.150185	0.119449	0.209848	0.210884	0.108531	0.0609947	0.626569	0.287432	0.235931	0.111992	0.175026	0.82783	1.37291	0.495887	0.120936	5.17913
50	Metal products	0.0118746	0.0171284	0.0139237	0.0325847	0.0198586	0.0131673	0.0147391	0.119808	0.0677068	0.0822438	0.0307275	0.0998235	0.141955	0.153537	0.200692	0.163328	1.1831
51	General equipment	0.031306	0.0485116	0.01602	0.0414627	0.0234662	0.0268171	0.0372217	0.188097	0.0782718	0.13264	0.07314	0.152392	0.0743218	0.140322	0.10165	0.063207	1.22885
52	Special equipment	0.0226087	0.0252653	0.0171397	0.0296636	0.0206545	0.0266451	0.0171897	0.152433	0.097343	0.0848288	0.0345046	0.0752791	0.0968857	0.12356	0.148538	0.139288	1.11183
53	Transportation equipment	0.0924763	0.0704576	0.0282352	0.0708456	0.0330678	0.0395635	0.0361724	0.578177	0.205535	0.1788	0.0670607	0.168363	0.389151	0.382405	0.340094	0.127498	2.8079
54	Electrical equipment	0.0217597	0.0267107	0.0179659	0.0343757	0.0214786	0.0221672	0.0182355	0.231191	0.135251	0.155654	0.0435008	0.159934	0.18653	0.205013	0.25687	0.30731	1.84395
55	Communication equipment	0.012631	0.0169435	0.0104407	0.0353952	0.0102375	0.0247132	0.0176377	0.217556	0.206804	0.181082	0.0403762	0.078998	0.211692	0.164141	0.302209	0.432053	1.96291
56	Other manufactured products	0.00690137	0.0069567	0.0109646	0.0113165	0.00832578	0.00810895	0.00806246	0.0594529	0.0408463	0.0259504	0.0152439	0.0727892	0.156383	0.0688101	0.0956611	0.0858675	0.681641
57	Scrap	0.00425672	0.00317138	0.00729213	0.00705769	0.00666706	0.00423494	0.00353014	0.0399303	0.0219732	0.0131677	0.00790423	0.0262513	0.0597342	0.0554912	0.0735673	0.0228616	0.357091
58	Electricity production	0.533276	1.33821	5.38897	1.26836	4.18687	1.10947	0.565859	13.6405	4.38746	1.67734	0.916216	2.6486	11.4815	5.47157	8.29104	2.93356	65.8389
59	Heat production	0.0205949	0.0168011	0.019583	0.00952167	0.0173951	0.00585721	0.00523016	0.014529	0.00885924	0.00404507	0.00600475	0.00197347	0.0107797	0.00925918	0.00576303	0.00139154	0.157588
60	Gas production	0.0033031	0.00283949	0.0035874	0.00299612	0.00363004	0.00215254	0.00157134	0.0210465	0.00605682	0.0040862	0.00216011	0.00245634	0.0114731	0.0141484	0.0130387	0.00375376	0.0982999
61	Water production	0.653793	1.77177	5.57625	1.21155	1.74981	1.19421	0.867862	10.9754	3.79681	2.15326	1.20201	2.24457	11.1484	13.9189	5.93467	2.84566	67.2449
62	Sewage disposal	0.000340747	0.000230689	0.000424233	0.00039609	0.000439513	0.000209173	0.000158877	0.00184154	0.000680499	0.000705923	0.00028623	0.000506822	0.00210514	0.00208672	0.0015239	0.000480581	0.0124167
63	Construction	0.176565	0.13141	0.573279	0.230106	0.281785	0.176882	0.172659	5.40321	1.85015	1.08807	0.290633	0.705878	6.28687	10.7596	4.22052	1.80453	34.1522
64	Wholesale and retail	0.153522	0.172494	0.147954	0.200514	0.109834	0.0926555	0.169539	1.17508	0.537172	0.370813	0.281013	0.442915	1.35244	1.72521	1.09839	0.651638	8.68119
65	Railway transportation	0.0192049	0.0160103	0.0165266	0.0139048	0.0127326	0.00875854	0.0101015	0.0820477	0.0457705	0.0248004	0.0145505	0.00906143	0.0286945	0.0876467	0.136502	0.025322	0.551635
66	Road transportation	0.0398983	0.0519315	0.057116	0.0747879	0.0433904	0.039821	0.0593848	0.693126	0.291606	0.276665	0.102431	0.132888	0.58919	0.77466	1.1173	0.289122	4.63332
67	Urban public transportion	0.03849	0.0373459	0.0251379	0.027625	0.0181449	0.0106099	0.0164657	0.177039	0.0787457	0.106065	0.0252973	0.0407842	0.0788447	0.119778	0.273635	0.116289	1.1903
68	Waterway transportation	0.000690166	0.00324054	0.000524012	0.00299072	0.00035216	0.000260461	0.00311365	0.0111026	0.257247	0.136694	0.0061577	0.015906	0.384185	0.00713079	0.0269701	0.0138645	0.87043
69	Air transportation	0.00120542	0.00180765	0.00205079	0.00333587	0.00123627	0.000830163	0.00125024	0.0121577	0.12007	0.0832397	0.00150878	0.00379942	0.797947	0.00773702	0.00894038	0.00814617	1.05526
70	Pipeline transportation	0.000185278	0.000344852	0.000472123	0.000360927	0.000255862	0.000105979	0.000326161	0.000766112	0.000510695	0.000279387	0.000405283	0.000133335	0.000490584	0.000749674	0.00102221	0.000197319	0.00660578
71	Handling and storage	0.0182027	0.0155437	0.0142328	0.016303	0.00951783	0.00557581	0.012835	0.0799779	0.0414202	0.0407664	0.0193518	0.0378765	0.103722	0.10779	0.0752643	0.055514	0.653893
72	Accommodation	0.00526019	0.00562724	0.00710777	0.00950976	0.00475389	0.00492654	0.00623849	0.0510642	0.03008	0.0160486	0.00835481	0.0181497	0.109756	0.0997362	0.0649594	0.0306087	0.472182
73	Catering	0.03887	0.0368228	0.0319989	0.0404561	0.0285742	0.0240013	0.0396152	0.314236	0.125475	0.0817604	0.0617231	0.0941862	0.420401	0.438799	0.238497	0.121526	2.13694
74	Finance	0.153453	0.184384	0.148428	0.202116	0.114958	0.0815783	0.119554	0.857211	0.37483	0.351278	0.197505	0.34407	0.890155	1.22682	0.740197	0.493754	6.48029
75	Real estate	0.07136	0.0990627	0.0849078	0.130076	0.0637557	0.0412075	0.0720505	0.660635	0.193105	0.261888	0.105966	0.211403	0.399548	0.676902	0.515582	0.380114	3.96756
76	Scientific research	0.00460243	0.00580617	0.00430262	0.0137426	0.00438656	0.00316114	0.00239757	0.030974	0.00909804	0.0157002	0.00442152	0.00458262	0.0202542	0.0270793	0.0174903	0.0114339	0.179433
77	Technical service	0.0182058	0.0213137	0.030936	0.0344749	0.0188908	0.0105889	0.0146321	0.133818	0.0500981	0.0640605	0.023657	0.0440989	0.153138	0.208959	0.0924184	0.0679712	0.987261
78	Leasing	0.00189888	0.00232002	0.00267879	0.00469831	0.00214255	0.00154575	0.00257188	0.0190129	0.00675762	0.0082451	0.00695174	0.00552859	0.013993	0.021029	0.0118528	0.00715578	0.118383
79	Travel agency	0.00187121	0.00267485	0.00616315	0.00488976	0.00217788	0.00139437	0.00164589	0.0382074	0.0101431	0.0147508	0.00341943	0.00953134	0.0971217	0.120235	0.053178	0.0264645	0.393868
80	Business services	0.0202944	0.0311247	0.0321518	0.0483167	0.019277	0.0120333	0.0187737	0.176841	0.0639276	0.115738	0.0364685	0.0662473	0.201086	0.201722	0.161679	0.121853	1.32753
81	Recreation	0.00449072	0.00566817	0.0131395	0.00608019	0.00474206	0.00279402	0.0024789	0.118913	0.0286638	0.0316803	0.00550612	0.034563	0.176819	0.414677	0.0783524	0.0741999	1.00277
82	Other services	0.392728	0.399334	0.434277	0.492501	0.281615	0.232424	0.347026	2.43517	1.13429	0.740765	0.578646	0.825114	4.05595	4.72054	2.29083	1.07239	20.4336

## Sheet: Consumption based
Sector no.	Sectors	Songhua River	Liaohe River	Northwest rivers	Haihe River	Upper Yellow River	Middle Yellow River	Lower Yellow River	Upper Yangtze River	Middle Yangtze River	Lower Yangtze River	Huaihe River	Southeast rivers	Southwest rivers	Upper Pearl River	Middle Pearl River	Lower Pearl River	In. exports/imports	Nationwide
01	Cereals and other crops	1.43268	1.47519	0.867888	2.96856	0.87561	1.66926	0.391304	5.08439	3.53732	3.0174	3.37872	2.40897	2.77075	3.0718	3.19508	2.50689	0.468712	39.1205
02	Vegetables	0.213296	0.171869	0.0900296	0.523835	0.0855398	0.178486	0.0396043	0.593816	0.439607	0.419038	0.440512	0.330683	0.213726	0.190034	0.298038	0.313012	0.0781384	4.61927
03	Fruits	0.101093	0.0952982	0.0558833	0.25209	0.0496505	0.118098	0.0218789	0.300041	0.230241	0.221272	0.225885	0.208007	0.14622	0.119498	0.20257	0.180377	0.0368744	2.56498
04	Traditional Chinese medicine	0.00682954	0.00486249	0.00340129	0.0141626	0.00534687	0.00659698	0.00104136	0.0212068	0.01303	0.0120703	0.0120026	0.00967179	0.00665059	0.0056153	0.00895773	0.00869941	0.00251871	0.142664
05	Forestry	0.535291	0.405812	0.355063	0.671186	0.154158	0.383058	0.0589401	1.44757	0.636556	0.723411	0.632825	0.575519	1.12724	0.256093	0.692963	0.587543	0.142792	9.38602
06	Animal feeding	0.0644761	0.0704095	0.0470935	0.136159	0.0492953	0.0727244	0.0154732	0.303582	0.155473	0.143306	0.146471	0.121846	0.180762	0.0931528	0.115812	0.121635	0.0195543	1.85722
07	Other animal husbandry	0.00466555	0.00512144	0.0026988	0.0106952	0.0027066	0.00544951	0.00113412	0.0188934	0.010495	0.0120477	0.011654	0.0109776	0.00788417	0.00637737	0.0247143	0.00961338	0.00151129	0.146639
08	Marine fishing	0.0302391	0.0636173	0.0233363	0.0901628	0.017251	0.0374659	0.00708203	0.0811395	0.0668265	0.0795319	0.0734337	0.0745882	0.0177757	0.178494	0.0593962	0.0695969	0.197632	1.16757
09	Freshwater fishing	2.98258	2.54528	2.50307	4.87932	1.92987	2.73202	0.581809	8.73626	6.07731	5.38965	5.09827	4.29118	4.43396	4.43912	5.10423	4.70267	3.55499	69.9816
10	Agriculture Services	0.00231479	0.00217848	0.00277268	0.0042448	0.00121276	0.00224897	0.000360361	0.00480741	0.00540048	0.00393963	0.00492399	0.00309977	0.00171995	0.00111562	0.00327807	0.00311518	0.000611876	0.0473448
11	Coal mining	0.0829906	0.0690758	0.0475464	0.155364	0.042823	0.112626	0.0157936	0.247265	0.221821	0.13549	0.184847	0.103923	0.0477848	0.119783	0.117548	0.106535	0.679195	2.49041
12	Oil and gas	0.00331386	0.00200541	0.00162253	0.00414938	0.00113097	0.00258431	0.00057185	0.0053802	0.00566011	0.00315073	0.00516432	0.00268376	0.000919618	0.000853065	0.00295229	0.00262883	0.300798	0.345569
13	Metal ore	0.0335254	0.0259045	0.0278944	0.0350514	0.00876423	0.0229082	0.00341515	0.0487909	0.0501957	0.0270998	0.0503465	0.0236459	0.0301921	0.0125686	0.0271477	0.0256768	0.513664	0.966791
14	Sand extraction	0.00420691	0.00402476	0.00231886	0.00791995	0.00205717	0.00478984	0.0010541	0.017286	0.0117479	0.00640851	0.00958445	0.00602088	0.00561359	0.00367927	0.0080273	0.00672398	2.26124	2.36271
15	Non metallic ore	0.000389383	0.00036904	0.00027	0.00072926	0.000199245	0.000438612	8.14525e-05	0.00118486	0.00110073	0.000492291	0.000918621	0.000394459	0.000520098	0.000230318	0.000577489	0.000433974	0.195855	0.204185
16	Grain milling	0.108329	0.0862695	0.0633646	0.190188	0.0509532	0.126892	0.0187327	0.226154	0.260369	0.174805	0.341391	0.122984	0.0672815	0.0460921	0.137491	0.112921	0.0874027	2.22162
17	Feed processing	0.0598525	0.060799	0.0323819	0.133466	0.0279659	0.062663	0.0111383	0.154148	0.145019	0.110502	0.176039	0.0868189	0.0438763	0.0290251	0.0904625	0.0806185	0.0516127	1.35639
18	Vegetable oil	0.0608809	0.0447097	0.0376185	0.115512	0.029758	0.0576923	0.0113402	0.12787	0.135574	0.094485	0.188115	0.0585062	0.0290825	0.022006	0.0817233	0.068685	0.0483676	1.21193
19	Sugar	0.0401887	0.0297271	0.0273152	0.0590283	0.0176954	0.0370643	0.00605733	0.0863604	0.0778478	0.0438729	0.0680371	0.0405838	0.0545933	0.0315782	0.143309	0.0534647	0.0194196	0.836144
20	Slaughtering	0.202428	0.198038	0.108303	0.420333	0.107444	0.212009	0.0456113	0.522463	0.475149	0.317455	0.70735	0.276802	0.159904	0.113567	0.316571	0.259044	0.171949	4.61442
21	Aquatic products	0.057318	0.13745	0.0336398	0.128323	0.0289399	0.0667661	0.0179771	0.133634	0.147669	0.128115	0.263975	0.250826	0.0296413	0.023474	0.152331	0.130404	0.0709455	1.80143
22	Vegetable processing	0.0536851	0.0484588	0.0314612	0.127867	0.0251239	0.0567134	0.0118452	0.124322	0.130521	0.107327	0.187445	0.102331	0.0510551	0.0307029	0.0738546	0.0675165	0.0488811	1.27911
23	Other agricultural food	0.148258	0.133931	0.0719558	0.262355	0.0720207	0.158171	0.0263509	0.317705	0.381342	0.226878	0.389592	0.200886	0.112933	0.0793633	0.194935	0.168117	0.11466	3.05945
24	Baked goods	0.208619	0.215576	0.123549	0.412894	0.115879	0.273534	0.0436772	0.529813	0.527429	0.392668	0.605886	0.326818	0.153739	0.128028	0.307665	0.352498	0.184533	4.90281
25	Candy	0.0527955	0.0438725	0.0301476	0.140222	0.0253118	0.0567464	0.00951463	0.140299	0.156849	0.114031	0.127594	0.0913115	0.027187	0.023124	0.0870801	0.13859	0.0507228	1.3154
26	Instant food	0.135937	0.123962	0.0919957	0.309255	0.0746463	0.181776	0.029432	0.350825	0.347161	0.285448	0.493289	0.201379	0.084028	0.0781971	0.185205	0.21301	0.129671	3.31522
27	Dairy products	0.0819767	0.0517481	0.0309478	0.128145	0.0423843	0.0535519	0.00784188	0.113338	0.123214	0.102687	0.114787	0.0504317	0.0207922	0.0183468	0.0545082	0.0581974	0.0434422	1.09634
28	Canning	0.0265932	0.0267907	0.0156618	0.056002	0.0117995	0.0275926	0.00537919	0.0705771	0.0756952	0.0546168	0.0761662	0.056978	0.0123192	0.0107413	0.037332	0.0406568	0.025683	0.630585
29	Condiments	0.0500038	0.046726	0.0288973	0.11879	0.0370125	0.0564675	0.00930701	0.132211	0.117351	0.0899762	0.131321	0.0581745	0.0228507	0.0211792	0.0614893	0.0848072	0.043921	1.11049
30	Other food	0.0679746	0.0671406	0.0406859	0.156154	0.0367908	0.0759494	0.013778	0.177396	0.19098	0.149257	0.19188	0.110579	0.0389582	0.0338358	0.101032	0.124625	0.0637326	1.64075
31	Alcohol	0.216804	0.173481	0.103913	0.352855	0.0996656	0.19753	0.0334675	0.558861	0.436818	0.275472	0.471039	0.213951	0.13123	0.0995142	0.236132	0.214634	0.143923	3.95929
32	Soft drink	0.0854298	0.0778634	0.0441785	0.170385	0.0384313	0.0905236	0.0135035	0.189954	0.191036	0.160561	0.199562	0.114215	0.0666858	0.0317566	0.119975	0.139217	0.0673181	1.80059
33	Refined tea	0.0214093	0.0206586	0.0136891	0.0436567	0.0114664	0.0277717	0.0045786	0.0713686	0.0643763	0.0389324	0.053707	0.121029	0.0531394	0.0203873	0.0383475	0.0334261	0.0182318	0.656176
34	Tobacco	0.0787713	0.0620513	0.0358854	0.129438	0.0346544	0.083737	0.0129017	0.230609	0.225969	0.111738	0.161837	0.0839432	0.0701979	0.101348	0.101931	0.0902681	0.0485733	1.66385
35	Textile	0.0686202	0.0638929	0.0362639	0.14618	0.032725	0.0790768	0.0136706	0.163578	0.178362	0.157334	0.202246	0.120256	0.0286021	0.0223249	0.0937661	0.112027	4.66508	6.184
36	Textile clothing	0.247534	0.22416	0.126675	0.513029	0.115645	0.287425	0.0416399	0.583257	0.705499	0.511142	0.659597	0.459051	0.100953	0.0794396	0.341775	0.477744	1.66965	7.14421
37	Wood products	0.192652	0.178046	0.101658	0.379466	0.0921841	0.221611	0.0371428	0.479323	0.463263	0.350785	0.511572	0.287804	0.119199	0.0743278	0.289811	0.302435	0.948544	5.02982
38	Paper making	0.0407722	0.0384664	0.0219232	0.085943	0.0200114	0.0470069	0.00751394	0.102701	0.106931	0.0709416	0.111563	0.0618872	0.0211495	0.0185235	0.069191	0.0680403	0.910812	1.80338
39	Petroleum, coking and nuclear	0.019913	0.0204958	0.0125694	0.0392558	0.0110382	0.0239416	0.00363563	0.0464613	0.0493799	0.0276854	0.0472156	0.0232839	0.00799032	0.0182372	0.0301334	0.0230642	0.133866	0.538167
40	Basic chemicals	0.0214038	0.0208623	0.0141439	0.0447236	0.0134827	0.0245316	0.00394921	0.05802	0.0581611	0.0351947	0.0592928	0.0217984	0.00924046	0.0114509	0.028072	0.019745	0.223102	0.667174
41	Fertilizer	0.0493292	0.0422293	0.0290334	0.0877456	0.0278749	0.0613709	0.0112647	0.142489	0.134106	0.0692516	0.124748	0.0483851	0.0246761	0.0515013	0.072841	0.0493265	0.418262	1.44443
42	Pesticide	0.00537036	0.00496204	0.00277316	0.010351	0.00264001	0.00598225	0.00139344	0.0147311	0.0154807	0.0185014	0.0176833	0.0084896	0.00243648	0.0025583	0.00815529	0.00659461	0.0961158	0.224219
43	Other chemicals	0.053986	0.0507098	0.0279996	0.107038	0.025665	0.0611198	0.00945242	0.131178	0.16285	0.0993227	0.138045	0.0624062	0.0224881	0.0217442	0.0766157	0.0682827	0.668404	1.78731
44	Pharmaceutical products	0.019894	0.0162421	0.00884379	0.0381532	0.00949452	0.0202701	0.00306161	0.0458834	0.0445536	0.0257896	0.043039	0.0179662	0.00806992	0.00704435	0.0261589	0.019433	0.176158	0.530055
45	Chemical fiber products	0.00630936	0.00549379	0.00359646	0.0126565	0.00271021	0.00677769	0.0011607	0.0150627	0.0139086	0.0204393	0.017314	0.0108815	0.00258488	0.00190118	0.00754726	0.00649948	0.0993022	0.234146
46	Rubber products	0.0188436	0.0187846	0.0100742	0.044289	0.00941292	0.0222314	0.00442493	0.0518451	0.048817	0.0402735	0.0621207	0.0385432	0.00939732	0.00851388	0.0294688	0.0301037	0.292	0.739144
47	Plastic products	0.0426571	0.0404935	0.0245953	0.0917418	0.0209879	0.0486112	0.00859883	0.111226	0.109307	0.100056	0.117759	0.107907	0.0211966	0.0169611	0.067827	0.129035	0.809649	1.86861
48	Non metallic mineral products	0.0206525	0.0188569	0.0116794	0.0395681	0.01048	0.0227961	0.00391405	0.0564349	0.0532169	0.032357	0.0524593	0.0281397	0.014869	0.0120364	0.0333073	0.0290564	0.45899	0.898814
49	Metal smelting	0.284578	0.28448	0.168014	0.65633	0.154236	0.318608	0.0504358	0.706165	0.733861	0.437273	0.685205	0.340092	0.148326	0.167851	0.403202	0.336572	1.54031	7.41554
50	Metal products	0.110649	0.102126	0.0585656	0.220736	0.05375	0.125844	0.0202249	0.270196	0.294853	0.203738	0.296499	0.170221	0.050516	0.0444746	0.171183	0.182067	0.987691	3.36333
51	General equipment	0.219493	0.23458	0.116832	0.453794	0.106224	0.239932	0.0486566	0.547762	0.57083	0.526899	0.695097	0.453784	0.0930493	0.0785926	0.300472	0.272981	0.309345	5.26832
52	Special equipment	0.178723	0.162428	0.0976572	0.359433	0.0885446	0.209022	0.0334329	0.452143	0.506703	0.37054	0.428605	0.276878	0.0768613	0.0656321	0.259548	0.377568	0.224137	4.16786
53	Transportation equipment	0.406251	0.399762	0.219332	0.804814	0.198787	0.459157	0.0774774	1.11735	1.05953	0.818818	1.09232	0.643656	0.197358	0.177894	0.602668	0.56477	0.377579	9.21752
54	Electrical equipment	0.24276	0.223941	0.12778	0.521797	0.115879	0.276545	0.0420655	0.590837	0.640776	0.509236	0.68167	0.411981	0.101188	0.0844561	0.347708	0.474944	0.915464	6.30903
55	Communication equipment	0.131592	0.120114	0.0678311	0.271093	0.0619132	0.143836	0.0220275	0.309198	0.327028	0.287659	0.364072	0.163052	0.053354	0.042109	0.193168	0.290531	1.59817	4.44675
56	Other manufactured products	0.0867225	0.0794543	0.0462902	0.178698	0.0416471	0.0968068	0.0157359	0.20973	0.223629	0.147405	0.229684	0.187439	0.0524741	0.0315979	0.128685	0.185634	0.445064	2.3867
57	Scrap	0.000360266	0.000341286	0.000249309	0.000727733	0.000205826	0.000412544	9.51081e-05	0.00113729	0.00116955	0.000709801	0.00112236	0.000785912	0.000629777	0.000502069	0.00116373	0.000806636	0.00411659	0.0145358
58	Electricity production	1.01361	1.07691	1.11347	2.02165	0.85713	1.24344	0.248729	4.24044	3.26219	1.77679	2.98557	1.67671	1.72127	0.923545	2.48882	1.88598	0.313531	28.8498
59	Heat production	0.0546064	0.0629075	0.030828	0.0916407	0.023675	0.0397464	0.00724396	0.061098	0.0709778	0.0439785	0.0912952	0.0312768	0.0129712	0.00933587	0.0342949	0.0351868	0.0118656	0.712929
60	Gas production	0.0091809	0.00906708	0.00580548	0.0182139	0.00521396	0.0101806	0.00188709	0.026835	0.0240171	0.0156069	0.0239548	0.012077	0.00475191	0.00510482	0.0146695	0.0122164	7.24385e-14	0.198782
61	Water production	1.68667	1.88738	2.2645	3.51373	1.21002	2.11988	0.501554	6.7004	5.0424	2.8542	5.27351	2.5899	2.3986	3.1626	3.77772	2.71823	2.92861e-11	47.7013
62	Sewage disposal	0.00487616	0.00482503	0.00402225	0.0128313	0.003107	0.00585111	0.00103638	0.0145697	0.0125587	0.0118761	0.014611	0.008133	0.00315431	0.00309887	0.00777529	0.00725535	2.87624e-13	0.119581
63	Construction	3.2725	3.04522	1.90451	6.09152	1.62556	3.40465	0.640916	9.6712	8.11755	5.59572	7.82027	4.33343	3.17113	3.85729	5.73954	4.84897	0.0672474	73.2072
64	Wholesale and retail	0.299839	0.289216	0.193192	0.576819	0.159512	0.33035	0.0885566	0.950545	0.784924	0.496669	0.750737	0.456116	0.376138	0.430891	0.684739	0.515075	0.72286	8.10618
65	Railway transportation	0.0221633	0.0189486	0.0126886	0.0332641	0.0109171	0.0212625	0.00428224	0.0493001	0.0460052	0.0246162	0.0417933	0.01859	0.00954178	0.0170481	0.0426248	0.0226011	0.117195	0.512842
66	Road transportation	0.123138	0.115713	0.0769213	0.243253	0.0676256	0.148165	0.0317905	0.418587	0.352454	0.23432	0.341842	0.184505	0.133812	0.152504	0.359547	0.21347	0.715388	3.91303
67	Urban public transportion	0.0456834	0.0421295	0.023261	0.0681946	0.0196632	0.0372716	0.00818111	0.105284	0.0896754	0.0702246	0.0841397	0.0490686	0.0229792	0.0256194	0.0870248	0.0643514	0.244774	1.08753
68	Waterway transportation	0.0109152	0.0107494	0.0057809	0.0206052	0.00531541	0.0118801	0.00270448	0.0277194	0.073027	0.044913	0.0315784	0.0202334	0.0206419	0.00462971	0.0216872	0.0188947	0.332324	0.6636
69	Air transportation	0.0210126	0.018643	0.0116581	0.0383979	0.0105028	0.0232173	0.00439908	0.0512825	0.0687694	0.0473509	0.052883	0.0265803	0.093334	0.00890085	0.0310175	0.0306939	0.186846	0.725489
70	Pipeline transportation	0.000258998	0.000325674	0.000263079	0.00062534	0.0001809	0.000275751	9.28639e-05	0.000641497	0.000641419	0.000387666	0.00076244	0.000260606	0.000138948	0.000149939	0.000499988	0.000302402	0.00180486	0.00761237
71	Handling and storage	0.0256139	0.0224632	0.014445	0.0428812	0.0119259	0.0239164	0.00573552	0.0654983	0.0596532	0.0463216	0.0583203	0.0369875	0.0226988	0.0211646	0.0431518	0.0427893	0.132262	0.675829
72	Accommodation	0.0638716	0.0621704	0.0428101	0.148229	0.0362147	0.0801793	0.0137377	0.1731	0.18525	0.126839	0.174546	0.103568	0.0733282	0.0568982	0.126515	0.118284	0.0648177	1.65036
73	Catering	0.353845	0.33199	0.202791	0.683879	0.189375	0.388609	0.0720196	0.946303	0.83629	0.629125	0.932604	0.518181	0.309609	0.262891	0.541568	0.516764	0.324505	8.04035
74	Finance	0.219151	0.219574	0.142924	0.396904	0.122217	0.22522	0.0615971	0.682417	0.609337	0.370016	0.608676	0.331393	0.230233	0.281661	0.465066	0.374497	0.0254991	5.36638
75	Real estate	0.168782	0.160678	0.106335	0.298623	0.0897969	0.187486	0.0438907	0.540274	0.490592	0.302284	0.503637	0.249731	0.112695	0.157408	0.361933	0.31322	6.05547e-14	4.08737
76	Scientific research	0.00882255	0.00881621	0.00559163	0.021762	0.00507359	0.00941228	0.00186831	0.0267217	0.0262923	0.0168389	0.0290286	0.0135406	0.00536553	0.00533546	0.0148916	0.0137249	0.00191254	0.214999
77	Technical service	0.0374336	0.0359453	0.0252879	0.0725968	0.0207305	0.0421082	0.00915854	0.113279	0.106951	0.0657514	0.116263	0.0546038	0.0394715	0.0477411	0.0698456	0.0601412	6.9195e-14	0.917308
78	Leasing	0.00393242	0.00338017	0.00227702	0.00780017	0.00213253	0.00467547	0.000956614	0.0116269	0.011173	0.00645584	0.0135359	0.00510665	0.00273192	0.00302425	0.00619887	0.00502431	0.0470011	0.137033
79	Travel agency	0.0108561	0.00896692	0.00606431	0.0182094	0.00510926	0.0126373	0.00222148	0.029169	0.0310054	0.0164123	0.0308785	0.0137114	0.0155419	0.0144287	0.0235119	0.0166223	0.0879032	0.343249
80	Business services	0.0417117	0.0391636	0.0256023	0.0815814	0.0211222	0.0465322	0.00892035	0.115132	0.115112	0.0807565	0.115751	0.0583237	0.0359931	0.0294483	0.0752608	0.0703941	0.496487	1.45729
81	Recreation	0.0382657	0.0366774	0.0249752	0.0759555	0.0202952	0.0435174	0.00842579	0.129246	0.101775	0.0727299	0.114228	0.0647145	0.0650892	0.128897	0.0782771	0.0790779	0.0399362	1.12208
82	Other services	1.13137	1.10323	0.739927	2.1454	0.621567	1.21027	0.292242	3.31276	2.91786	1.87166	2.95624	1.63609	1.69824	1.78851	2.2731	1.72909	0.195825	27.6234

## Sheet: Income based
Sector no.	Sectors	Songhua River	Liaohe River	Northwest rivers	Haihe River	Upper Yellow River	Middle Yellow River	Lower Yellow River	Upper Yangtze River	Middle Yangtze River	Lower Yangtze River	Huaihe River	Southeast rivers	Southwest rivers	Upper Pearl River	Middle Pearl River	Lower Pearl River	In. exports/imports	Nationwide
01	Cereals and other crops	1.02951	1.11793	0.756498	1.23804	0.90083	0.900278	0.698912	8.61702	3.22788	1.09049	2.33318	1.18005	9.41368	11.8105	5.73492	1.65226	0.83637	52.5384
02	Vegetables	0.250052	0.115301	0.0302814	0.616425	0.0289136	0.0308177	0.0465613	0.971968	0.423507	0.534873	0.372953	0.344704	0.61957	0.606938	0.406882	0.264765	0.0858823	5.7504
03	Fruits	0.083442	0.0595496	0.0379047	0.225624	0.0219807	0.0776379	0.0242605	0.450497	0.186943	0.187552	0.142358	0.313916	0.457685	0.397601	0.346769	0.181637	0.0488266	3.24418
04	Traditional Chinese medicine	0.00892363	0.00241675	0.00383215	0.0143283	0.011867	0.00493116	0.000686256	0.0391841	0.0118463	0.0119609	0.00740567	0.00888753	0.0195711	0.0177682	0.0120451	0.00227285	0.00274704	0.180674
05	Forestry	0.869945	0.443291	0.761753	0.168088	0.00456506	0.169794	0.00134737	2.7097	0.156446	0.32478	0.00502754	0.310158	4.2282	0.67491	1.14682	0.346039	0.199461	12.5203
06	Animal feeding	0.0360335	0.0531142	0.0624697	0.0433633	0.0728467	0.0199931	0.0180801	0.595867	0.116555	0.046038	0.0659126	0.0915925	0.67849	0.322767	0.153382	0.0940141	0.0396732	2.51019
07	Other animal husbandry	0.00128892	0.00268317	0.000470187	0.0027057	0.00101812	0.00046371	0.000951537	0.0312964	0.00356828	0.00810912	0.00499064	0.0138498	0.0246994	0.021045	0.0649225	0.00666565	0.0029645	0.191693
08	Marine fishing	0.00042305	0.107529	0.020303	0.0694476	0.00012158	7.60241e-05	0.00233996	0.0628731	0.00406257	0.0193066	0.00724891	0.0846261	0.0148308	0.732885	0.0688756	0.0646698	0.0205629	1.28018
09	Freshwater fishing	3.259	1.81534	5.14152	0.952229	3.12314	0.917992	0.720069	14.2186	5.0377	2.77908	1.25724	2.51686	14.599	16.178	8.37202	5.63122	1.37234	87.8913
10	Agriculture Services	0.00328123	0.00252737	0.00898379	0.00406937	0.0017247	0.00192019	0.000304232	0.00662222	0.00687134	0.00190743	0.00574451	0.00149285	0.00464676	0.00262245	0.00514241	0.00143945	0.000916493	0.0602168
11	Coal mining	0.654862	0.372513	0.197704	1.09177	0.400968	1.58067	0.152031	1.43245	0.651239	0.00451028	1.08647	0.0683384	0.375072	2.07164	0.0678833	0.0183759	0.26858	10.4951
12	Oil and gas	0.894971	0.346581	0.437391	0.620037	0.143466	0.418732	0.132707	0.255733	0.116696	0.0232186	0.574031	0.00483885	0.0312543	0.0521459	0.0857224	0.0215428	0.120759	4.27983
13	Metal ore	0.570341	0.684081	0.846187	0.307698	0.0379631	0.222896	0.0164624	0.314871	0.358623	0.0373441	0.0704625	0.0160236	1.40066	0.503977	0.108911	0.00638329	0.519031	6.02191
14	Sand extraction	0.0165326	0.136966	0.016604	0.15933	0.0149963	0.035816	0.119967	1.79409	0.525962	0.292161	0.188881	0.433243	1.2007	0.838376	0.588876	0.473549	0.337032	7.17308
15	Non metallic ore	0.0126448	0.0233146	0.0244028	0.0330275	0.00920757	0.0138561	0.0090504	0.101807	0.0741558	0.0194872	0.0464592	0.0102432	0.117115	0.0475491	0.0286562	0.00414677	0.0282545	0.603378
16	Grain milling	0.0153045	0.00691373	0.0107381	0.0176018	0.0071863	0.0142405	0.00352712	0.0306543	0.0335197	0.0182387	0.0532997	0.0136576	0.034343	0.0202761	0.0220462	0.00621334	0.0205718	0.328332
17	Feed processing	0.00734968	0.0066938	0.00335834	0.014025	0.00285001	0.00413752	0.00189834	0.025828	0.0166703	0.0118175	0.0268538	0.0127101	0.0238524	0.0131801	0.0171414	0.00742817	0.0128916	0.208686
18	Vegetable oil	0.00941185	0.00303297	0.00750097	0.0120469	0.00489616	0.00444616	0.00269474	0.0189397	0.0175789	0.0097686	0.0297176	0.00471282	0.0108112	0.00779454	0.0162297	0.00569167	0.0109378	0.176212
19	Sugar	0.00446762	0.000653365	0.00509846	0.000921247	0.00120308	0.000755123	0.000255332	0.00854181	0.00276295	0.000432333	0.00228811	0.00178699	0.0631223	0.0301739	0.0643035	0.00450173	0.0128346	0.204102
20	Slaughtering	0.0229853	0.0206064	0.0103278	0.0400028	0.0153216	0.0145668	0.0117157	0.085112	0.0458834	0.0268042	0.107459	0.0349132	0.0931382	0.0619203	0.063074	0.0196706	0.045178	0.718679
21	Aquatic products	0.00140806	0.0252654	0.000447078	0.00743464	0.000338352	0.000473627	0.00490926	0.00355302	0.00585039	0.0119661	0.0420671	0.0619054	0.0034028	0.00260483	0.0433023	0.0178696	0.0157994	0.248597
22	Vegetable processing	0.00587426	0.00352707	0.00367289	0.0135843	0.00210023	0.00314112	0.00272836	0.0147124	0.0125224	0.0120762	0.0286181	0.018499	0.0336882	0.016082	0.00948854	0.00412661	0.0124284	0.19687
23	Other agricultural food	0.0201619	0.014557	0.00676421	0.0235435	0.0104128	0.016183	0.00502762	0.0433755	0.0511451	0.021345	0.0563524	0.02896	0.0689337	0.0456209	0.032492	0.0116856	0.0306283	0.487189
24	Baked goods	0.0216235	0.0233687	0.0149345	0.0358652	0.0166892	0.0285972	0.00899854	0.0779432	0.0556788	0.040069	0.0871195	0.0473178	0.0797731	0.0739699	0.0492379	0.045524	0.0479614	0.754671
25	Candy	0.00508411	0.00165181	0.00268512	0.0159229	0.00192704	0.00272749	0.00101807	0.0210583	0.0224513	0.0131441	0.0153015	0.0143457	0.00738845	0.00758746	0.0163626	0.0255655	0.0116118	0.185833
26	Instant food	0.0134112	0.00955651	0.0149936	0.0311236	0.0101044	0.0190953	0.00627278	0.0520941	0.0362312	0.0327359	0.076002	0.0265773	0.0347117	0.0409081	0.0220977	0.0234994	0.0301186	0.479533
27	Dairy products	0.0166241	0.00627157	0.00518061	0.0156198	0.0119006	0.00447349	0.000825903	0.0159053	0.016107	0.0128031	0.0158141	0.00344301	0.00448218	0.00548739	0.00336463	0.00377324	0.00942911	0.151505
28	Canning	0.00306921	0.00279186	0.00194526	0.00584828	0.000827638	0.00155307	0.00106443	0.0117228	0.0112694	0.00687718	0.0119423	0.0115364	0.0029861	0.00339983	0.00546257	0.00466041	0.00571694	0.0926737
29	Condiments	0.00649655	0.00461349	0.00396966	0.013567	0.00911299	0.00519184	0.00170355	0.0241067	0.0123592	0.00967583	0.0200131	0.00580041	0.00614193	0.00809954	0.00683902	0.0122477	0.00997472	0.159913
30	Other food	0.00722026	0.00619422	0.00488329	0.0162497	0.00490382	0.00517449	0.0025348	0.0274113	0.0264696	0.0180517	0.0291023	0.0168195	0.0141966	0.0145382	0.0159605	0.0178183	0.0150909	0.24262
31	Alcohol	0.0333757	0.018476	0.0138702	0.0324024	0.0161362	0.0177085	0.00597717	0.12261	0.0484863	0.0233269	0.0664096	0.0217173	0.0720307	0.0548163	0.0321951	0.0153807	0.0397434	0.634662
32	Soft drink	0.01129	0.00792701	0.00491875	0.0171857	0.00428558	0.00961161	0.0016224	0.0271157	0.0212162	0.0188017	0.0281033	0.0156408	0.040916	0.0102026	0.0222335	0.0200495	0.0173563	0.278477
33	Refined tea	6.25827e-05	1.77237e-05	0.000354459	0.000630083	0.000135591	0.000639775	0.000244169	0.00966173	0.00449238	0.00202052	0.0029162	0.032028	0.0692228	0.0137149	0.00407101	0.00122249	0.00966769	0.151102
34	Tobacco	0.00958471	0.00313493	0.00125421	0.00737426	0.00280478	0.00590512	0.00139265	0.047449	0.0287768	0.00831333	0.0165378	0.00591387	0.0468597	0.151348	0.0127658	0.00468136	0.0240979	0.378195
35	Textile	0.00876088	0.012081	0.0137578	0.0701959	0.0101041	0.0167276	0.0175149	0.0726277	0.111022	0.311338	0.193102	0.25569	0.0483027	0.0362571	0.0744247	0.168012	0.123627	1.54355
36	Textile clothing	0.00675468	0.0132757	0.00754699	0.0308611	0.00687566	0.00621047	0.00650378	0.109742	0.1499	0.104292	0.0535111	0.137041	0.0651311	0.0525918	0.109147	0.179965	0.0618257	1.10117
37	Wood products	0.0348141	0.0130101	0.00882832	0.0478763	0.00857429	0.00943077	0.0113281	0.120451	0.107427	0.0858118	0.111353	0.0813695	0.121632	0.0590232	0.110983	0.106841	0.0586258	1.09738
38	Paper making	0.0182793	0.020145	0.00927267	0.0864259	0.012211	0.0283657	0.00970972	0.133445	0.166634	0.189614	0.130133	0.224881	0.0709223	0.0685835	0.178998	0.445008	0.202963	1.99559
39	Petroleum, coking and nuclear	0.173945	0.576538	0.270286	0.718729	0.279076	0.539767	0.0388874	0.285099	0.291509	0.344032	0.488316	0.0978581	0.0138627	0.351101	0.264079	0.104955	2.27097	7.10901
40	Basic chemicals	0.0262151	0.0394173	0.0426485	0.0898843	0.0438302	0.0258891	0.00800263	0.121263	0.109241	0.137302	0.123615	0.0416086	0.0110163	0.0746099	0.0196279	0.0117173	0.165905	1.09179
41	Fertilizer	0.0307373	0.0268688	0.0384744	0.0763901	0.0529428	0.0624019	0.0337246	0.298194	0.186264	0.164935	0.155121	0.038367	0.0843668	0.513127	0.0844899	0.0283839	0.335598	2.21039
42	Pesticide	0.00386773	0.00573321	0.000588025	0.0138646	0.00219181	0.00236566	0.0053321	0.0273634	0.0289025	0.111628	0.0398918	0.0334891	0.00163738	0.0109108	0.0121669	0.0126076	0.0571159	0.369657
43	Other chemicals	0.0772228	0.0930228	0.0327148	0.215391	0.0359213	0.0724326	0.0173948	0.218733	0.404353	0.452795	0.281578	0.182927	0.0230451	0.0833968	0.121531	0.234381	0.459267	3.00611
44	Pharmaceutical products	0.0421865	0.0276295	0.00669249	0.082003	0.021393	0.0246023	0.00513574	0.09039	0.0717639	0.0882664	0.0747368	0.0365973	0.0261431	0.0253874	0.049095	0.0462055	0.128849	0.847077
45	Chemical fiber products	0.01038	0.00861288	0.00777726	0.027622	0.00202744	0.00704007	0.00277242	0.0258793	0.0149959	0.131173	0.0421077	0.0594446	0.00322806	0.00148608	0.00281216	0.0122831	0.0656739	0.425315
46	Rubber products	0.010952	0.0289503	0.00350799	0.098184	0.00741692	0.0152093	0.0137846	0.0870364	0.0574813	0.188205	0.153129	0.208449	0.0239224	0.0314856	0.0408512	0.125226	0.199182	1.29297
47	Plastic products	0.0205037	0.0459939	0.0222306	0.166832	0.0111716	0.0167145	0.0156128	0.145219	0.117842	0.497578	0.219953	0.663555	0.0395082	0.0366279	0.0917918	0.94174	0.565501	3.61837
48	Non metallic mineral products	0.076067	0.112872	0.0611636	0.331696	0.0777855	0.181148	0.0349512	0.607375	0.528809	0.382006	0.451615	0.422516	0.406895	0.503959	0.517881	0.414935	0.283168	5.39484
49	Metal smelting	0.104226	0.40526	0.126705	1.06421	0.245053	0.323993	0.0523466	0.692226	0.553837	0.803865	0.561473	0.416238	0.436249	0.812676	0.40317	0.244798	1.53138	8.77771
50	Metal products	0.0145661	0.0388182	0.0133659	0.150061	0.0201311	0.0313112	0.0126544	0.126359	0.127581	0.362689	0.155346	0.343055	0.0711565	0.0882849	0.177745	0.529891	0.219345	2.48236
51	General equipment	0.0264747	0.0611331	0.00955813	0.0719729	0.0148476	0.0330432	0.0243109	0.132692	0.0723617	0.294117	0.159268	0.252671	0.0349277	0.0700601	0.0585645	0.0730646	0.175592	1.56466
52	Special equipment	0.0191425	0.0307625	0.0103808	0.0514302	0.0132659	0.0334719	0.0111449	0.108207	0.0926405	0.186784	0.0739129	0.120933	0.0483714	0.0627956	0.089504	0.177743	0.141442	1.27193
53	Transportation equipment	0.0730679	0.072933	0.0154497	0.0992437	0.0181843	0.0371325	0.0184078	0.384896	0.172619	0.309083	0.099462	0.207485	0.18933	0.184144	0.18548	0.0994562	0.312514	2.47889
54	Electrical equipment	0.0148071	0.0305697	0.00916113	0.0634199	0.0116842	0.0258522	0.00927213	0.158846	0.152453	0.470103	0.101944	0.35118	0.0811176	0.0903273	0.145387	0.736691	0.431222	2.88404
55	Communication equipment	0.00629996	0.00969649	0.00498826	0.0328232	0.00475286	0.0172485	0.00805174	0.110764	0.150818	0.22722	0.0410615	0.0593907	0.0986161	0.0743981	0.14606	0.466	0.597178	2.05537
56	Other manufactured products	0.00624967	0.00952599	0.00924955	0.0280738	0.00630159	0.0135747	0.00635011	0.050276	0.0566627	0.0669593	0.046609	0.26949	0.0961583	0.0394101	0.0741636	0.259843	0.17178	1.21068
57	Scrap	0.029915	0.0321085	0.0320405	0.130067	0.0284711	0.0503286	0.0109234	0.158054	0.166953	0.168407	0.162189	0.252987	0.0882969	0.0839028	0.188433	0.182758	0.03491	1.80074
58	Electricity production	1.31265	1.66041	3.52765	2.40265	3.02885	1.54326	0.400913	10.0201	4.13482	1.7967	1.98401	2.38198	6.68484	3.43339	5.49544	2.11109	2.11813	54.0369
59	Heat production	0.270964	0.318141	0.194247	0.267405	0.145851	0.119394	0.022261	0.104251	0.114151	0.0776925	0.187338	0.0288095	0.0167435	0.0135744	0.0202736	0.0149705	0.079512	1.99558
60	Gas production	0.00831045	0.0122524	0.00673708	0.0196373	0.00635689	0.00915323	0.00182702	0.0323583	0.0150273	0.0198865	0.0139476	0.00673135	0.00673068	0.00855446	0.0125033	0.00957868	0.0632785	0.252871
61	Water production	0.482612	1.22475	3.76073	0.894453	1.16532	0.843834	0.594049	7.78238	2.77758	1.5139	0.921509	1.5532	7.75533	9.51815	4.15365	1.9711	0.83208	47.7446
62	Sewage disposal	0.00501361	0.00554853	0.00471685	0.0108158	0.00391663	0.00403352	0.000856312	0.0124793	0.008229	0.0184726	0.00871883	0.00831585	0.00332113	0.00471557	0.00560272	0.00723487	0.00201361	0.114005
63	Construction	0.0667198	0.0497869	0.219116	0.0903109	0.109066	0.069358	0.0654605	2.09331	0.728976	0.40734	0.11943	0.265624	2.39012	4.06025	1.60571	0.657555	1.01235	14.0105
64	Wholesale and retail	0.3615	0.42001	0.26278	0.623063	0.24958	0.302573	0.200104	1.76783	1.0852	1.01674	0.836426	0.927741	1.45699	1.84819	1.41092	1.24138	0.0619539	14.073
65	Railway transportation	0.0799092	0.0610381	0.0415349	0.0738013	0.041248	0.0535921	0.0114303	0.108495	0.0965752	0.0371867	0.065555	0.0168413	0.020621	0.0860583	0.12828	0.0268575	0.021013	0.970038
66	Road transportation	0.133838	0.175835	0.130885	0.398785	0.128685	0.23401	0.0674882	0.957387	0.627765	0.494409	0.478967	0.325011	0.619775	0.807978	1.09908	0.367818	0.153991	7.20171
67	Urban public transportion	0.158853	0.144365	0.0599863	0.145438	0.05546	0.0578929	0.0179533	0.235328	0.164561	0.189874	0.113678	0.095768	0.0659996	0.105848	0.254974	0.148881	0.0446522	2.05951
68	Waterway transportation	0.000840632	0.0112913	0.000172135	0.0145556	0.000107889	0.000101312	0.00348162	0.0172652	0.207341	0.145174	0.0288513	0.0436217	0.10511	0.00265701	0.0415582	0.0261464	0.0140442	0.66232
69	Air transportation	0.00391276	0.00619736	0.00479739	0.0184882	0.00353293	0.00439873	0.00128974	0.022824	0.0940451	0.0885569	0.00589358	0.00896698	0.573092	0.00567502	0.0126282	0.0181172	0.0186928	0.891109
70	Pipeline transportation	0.000680183	0.00134631	0.00125287	0.00204242	0.000837724	0.000592946	0.000393975	0.00132489	0.00142679	0.000906314	0.00197121	0.000205452	0.000310851	0.000535548	0.0014779	0.00030352	0.000340954	0.0159499
71	Handling and storage	0.0723248	0.055694	0.0332612	0.0832548	0.0277564	0.0286667	0.0144828	0.147854	0.117953	0.156073	0.0877176	0.0966769	0.105387	0.104727	0.109898	0.123832	0.0293103	1.39487
72	Accommodation	0.00794851	0.00802426	0.00833011	0.0206856	0.0065841	0.0119828	0.00467396	0.0552996	0.0442297	0.0273601	0.0167602	0.0232123	0.0806086	0.073079	0.059276	0.0354603	0.0125093	0.496024
73	Catering	0.0606457	0.0531218	0.0375163	0.0869318	0.0403067	0.0582568	0.0299907	0.34153	0.182551	0.139576	0.124892	0.120692	0.307498	0.318822	0.216541	0.139237	0.0582636	2.31637
74	Finance	0.802997	1.08194	0.587745	1.59891	0.567952	0.626232	0.181675	2.23772	1.41425	2.08006	1.19152	1.26527	1.17749	1.50097	1.36443	1.55566	0.0392485	19.2741
75	Real estate	0.0795102	0.115464	0.0890734	0.164056	0.070969	0.0506389	0.071844	0.688856	0.210205	0.351834	0.126209	0.230282	0.392989	0.667529	0.524654	0.425587	0.00988339	4.26958
76	Scientific research	0.0110294	0.0150103	0.00742145	0.0825815	0.0104853	0.0119401	0.0024964	0.047494	0.0167017	0.0529512	0.0113521	0.00670555	0.0199769	0.0271928	0.0205559	0.0175268	0.00956468	0.370986
77	Technical service	0.0743859	0.0892935	0.114066	0.268731	0.0845718	0.0605011	0.0178977	0.302121	0.156063	0.375407	0.114919	0.122173	0.179049	0.24485	0.147277	0.180992	0.0360742	2.56837
78	Leasing	0.00420142	0.00514438	0.00455964	0.0203666	0.00476645	0.00587747	0.00292924	0.0296195	0.0142075	0.0261037	0.027312	0.00998604	0.0107772	0.0197568	0.012433	0.0100561	0.00625427	0.214351
79	Travel agency	0.00380712	0.00591364	0.00715306	0.020165	0.0045808	0.00481507	0.00147764	0.0469398	0.0164953	0.0403379	0.00967462	0.0181807	0.101847	0.116433	0.0652675	0.0353871	0.01484	0.513315
80	Business services	0.0448357	0.0779468	0.0581383	0.20546	0.0390428	0.0395448	0.018653	0.25726	0.124361	0.413193	0.109435	0.12681	0.184248	0.181031	0.192001	0.219561	0.0705902	2.36211
81	Recreation	0.00654268	0.00856461	0.0142349	0.0108312	0.00713763	0.00537582	0.00219251	0.124384	0.0348489	0.0494634	0.00867286	0.0468482	0.159354	0.368303	0.0757426	0.0785546	0.0117954	1.01285
82	Other services	0.568317	0.582115	0.584628	0.821987	0.404012	0.426423	0.339795	2.72613	1.45327	1.08765	0.905067	1.00487	3.88973	4.50658	2.35789	1.19616	0.255777	23.1104
