# Supplementary material for: Interbasin trade worsens the state of freshwater fish biodiversity in China
Source: iScience. 2024 Oct 9;27(11):111121. doi: 10.1016/j.isci.2024.111121 (PMC11539590; doi:10.1016/j.isci.2024.111121)
Supplement: Data S2 (separate file). Data used to create the figures in the manuscript, related to Figure 1, 2, 3, and 4 [file mmc3.xlsx]

## Sheet: Figure 1
	Production-based	Consumption-based	Income-based
Songhua River	10	18.3923	13.3638
Liaohe River	10	17.5563	13.3526
Northwest rivers	22.9923	13.3168	18.9803
Haihe River	8	35.0406	17.9598
Upper Yellow River	13.0077	10.4731	12.0379
Middle Yellow River	6.07715	19.7256	10.7012
Lower Yellow River	5	3.9951	4.45787
Upper Yangtze River	75.8552	55.8397	66.696
Middle Yangtze River	26.0677	45.6119	29.1044
Lower Yangtze River	16	32.8563	22.3641
Huaihe River	8	45.0301	18.3035
Southeast rivers	16	27.1773	19.2689
Southwest rivers	84	21.9673	62.2869
Upper Pearl River	89	21.8785	66.2398
Middle Pearl River	49	33.3344	40.1849
Lower Pearl River	24	28.816	25.2421
In. expors/imports	0	31.9889	17.8352

## Sheet: Figure 2
Production-based
	Songhua River	Liaohe River	Northwest rivers	Haihe River	Upper Yellow River	Middle Yellow River	Lower Yellow River	Upper Yangtze River	Middle Yangtze River	Lower Yangtze River	Huaihe River	Southeast rivers	Southwest rivers	Upper Pearl River	Middle Pearl River	Lower Pearl River	In. exports/imports	Nationwide
Freshwater fishing	0.415885	0.22364	0.302857	0.14558	0.325224	0.201746	0.180257	0.226521	0.230703	0.203525	0.186011	0.186145	0.218551	0.234475	0.207047	0.273791		0.232707
Forestry	0.104355	0	0	0	0	0	0	0	0	0	0	0	0	0	0	0		0
Metal mining	0.0790019	0	0	0	0	0	0	0	0	0	0	0	0	0	0	0		0
Water production and supply	0	0.177177	0.242527	0.151444	0.134522	0.196508	0.173572	0.144689	0.145652	0.134579	0.150251	0.140286	0.132718	0.156392	0.121116	0.118569		0.145237
Electricity production and supply	0	0.133821	0.234381	0.158545	0.321877	0.182564	0	0.179824	0.16831	0.104834	0	0.165537	0.136685	0	0.169205	0.122232		0.142201
Cereals and other crops	0	0	0	0	0	0	0.146338	0	0	0	0.135715	0.140286	0	0.151308	0	0		0
Other sectors	0.400757	0.465362	0.220235	0.544432	0.218377	0.419183	0.499833	0.448967	0.455334	0.557062	0.528023	0.508032	0.512046	0.457825	0.502632	0.485408		0.479855
Consumption-based
	Songhua River	Liaohe River	Northwest rivers	Haihe River	Upper Yellow River	Middle Yellow River	Lower Yellow River	Upper Yangtze River	Middle Yangtze River	Lower Yangtze River	Huaihe River	Southeast rivers	Southwest rivers	Upper Pearl River	Middle Pearl River	Lower Pearl River	In. exports/imports	Nationwide
Construction	0.177928	0.173455	0.143015	0.173842	0.155213	0.172601	0.160426	0.173196	0.17797	0.170309	0.173667	0.159451	0.144357	0.176305	0.172181	0.168274	0	0.158115
Freshwater fishing	0.162164	0.144978	0.187964	0.139248	0.184269	0.138502	0.145631	0.156453	0.13324	0.164037	0.113219	0.157896	0.201844	0.202899	0.153122	0.163197	0.111132	0.151148
Water production and supply	0.0917053	0.107504	0.170048	0.100276	0.115536	0.107469	0.125542	0.119994	0.11055	0	0.117111	0.0952966	0	0.144553	0.113328	0.0943306	0	0.103027
Cereals and other crops	0	0	0	0	0	0	0	0	0	0.0918361	0	0	0.126131	0	0	0	0	0
Textile	0	0	0	0	0	0	0	0	0	0	0	0	0	0	0	0	0.198029	0
Sand extraction	0	0	0	0	0	0	0	0	0	0	0	0	0	0	0	0	0.0706885	0
Other sectors	0.568203	0.574063	0.498972	0.586635	0.544981	0.581429	0.568401	0.550358	0.57824	0.573818	0.596003	0.587357	0.527668	0.476243	0.561369	0.574199	0.62015	0.58771
Income-based
	Songhua River	Liaohe River	Northwest rivers	Haihe River	Upper Yellow River	Middle Yellow River	Lower Yellow River	Upper Yangtze River	Middle Yangtze River	Lower Yangtze River	Huaihe River	Southeast rivers	Southwest rivers	Upper Pearl River	Middle Pearl River	Lower Pearl River	In. exports/imports	Nationwide
Freshwater fishing	0.243867	0.135955	0.270887	0	0.259442	0	0.156782	0.213185	0.173091	0.124265	0	0.123618	0.234383	0.244233	0.208337	0.223088	0	0.191743
Electricity production and supply	0.0982241	0.124351	0	0.133779	0.251609	0.144213	0	0.150235	0.142068	0	0.108395	0.130618	0	0	0.142713	0.0836337	0.118761	0.117887
Petroleum and gas extraction	0.077037	0	0.185858	0	0	0	0	0	0	0	0	0	0	0	0	0	0.12733	0
Water production and supply	0	0.0917238	0.198138	0	0.0968038	0	0.133258	0	0.110907	0.0803384	0	0.0806069	0.12451	0.143692	0	0.0780877	0	0
Finance	0	0	0	0.0890271	0	0	0	0	0	0.0930088	0.0686884	0	0	0	0	0	0	0
Cereals and other crops	0	0	0	0.0689339	0	0.085784	0.161527	0.129198	0	0	0.127472	0	0.151134	0.178299	0.136754	0	0	0.114618
Coal mining	0	0	0	0	0	0.14771	0	0	0	0	0	0	0	0	0	0	0	0
Metal smelting	0	0	0	0	0	0	0	0	0	0	0	0	0	0	0	0	0.0858626	0
Other sectors	0.580872	0.64797	0.345116	0.70826	0.392146	0.622293	0.548433	0.507381	0.573934	0.702388	0.695445	0.665157	0.489973	0.433775	0.512196	0.61519	0.668046	0.575752

## Sheet: Figure 3a
Data for the shading of regions
Songhua River	9.2522
Liaohe River	8.28185
Northwest rivers	-7.65592
Haihe River	27.6462
Upper Yellow River	-1.31952
Middle Yellow River	14.1685
Lower Yellow River	-0.649107
Upper Yangtze River	-15.0001
Middle Yangtze River	21.3766
Lower Yangtze River	17.8907
Huaihe River	37.6014
Southeast rivers	12.1799
Southwest rivers	-56.2495
Upper Pearl River	-61.3452
Middle Pearl River	-12.5279
Lower Pearl River	6.34985
Data for arrows were shown in the figure

## Sheet: Figure 3b
Data for the shading of regions
Songhua River	3.93962
Liaohe River	3.83982
Northwest rivers	-2.43176
Haihe River	10.3467
Upper Yellow River	-0.0155147
Middle Yellow River	5.00802
Lower Yellow River	-0.314364
Upper Yangtze River	-5.8856
Middle Yangtze River	4.16343
Lower Yangtze River	7.10318
Huaihe River	10.6309
Southeast rivers	3.9574
Southwest rivers	-17.7909
Upper Pearl River	-18.0871
Middle Pearl River	-6.77111
Lower Pearl River	2.30722
Data for arrows were shown in the figure

## Sheet: Figure 4a
Data for the shading of regions
Songhua River	-9.2522
Liaohe River	-8.28185
Northwest rivers	7.65592
Haihe River	-27.6462
Upper Yellow River	1.31952
Middle Yellow River	-14.1685
Lower Yellow River	0.649107
Upper Yangtze River	15.0001
Middle Yangtze River	-21.3766
Lower Yangtze River	-17.8907
Huaihe River	-37.6014
Southeast rivers	-12.1799
Southwest rivers	56.2495
Upper Pearl River	61.3452
Middle Pearl River	12.5279
Lower Pearl River	-6.34985

## Sheet: Figure 4b
Data for the shading of regions
Songhua River	-3.93962
Liaohe River	-3.83982
Northwest rivers	2.43176
Haihe River	-10.3467
Upper Yellow River	0.0155147
Middle Yellow River	-5.00802
Lower Yellow River	0.314364
Upper Yangtze River	5.8856
Middle Yangtze River	-4.16343
Lower Yangtze River	-7.10318
Huaihe River	-10.6309
Southeast rivers	-3.9574
Southwest rivers	17.7909
Upper Pearl River	18.0871
Middle Pearl River	6.77111
Lower Pearl River	-2.30722

## Sheet: Figure 4c
	Net exporters			Net importers
	No trade	Only distant trade	Only adjacent trade	No trade	Only distant trade	Only adjacent trade
Average threatened species	26.3011	46.3338	28.3752	30.988	15.4961	29.2858
Standard errors	18.7836	33.2658	17.5464	10.8245	7.61785	9.81195

## Sheet: Figure 4d
	Net exporters			Net importers
	No trade	Only distant trade	Only adjacent trade	No trade	Only distant trade	Only adjacent trade
Average threatened species	47.1455	54.9191	47.869	18.0127	13.3795	17.5477
Standard errors	25.8714	31.9228	26.2399	7.51207	7.34754	7.43953
